# Supplementary material for: Food Risk Analysis: Towards a Better Understanding of “Hazard” and “Risk” in EU Food Legislation
Source: Foods. 2023 Jul 27;12(15):2857. doi: 10.3390/foods12152857 (PMC10418315; doi:10.3390/foods12152857)
Supplement: Supplementary file 1 [file foods-12-02857-s001.zip]

Archive with 91 entries (66 files):
- Supplementary Material 6.xlsx
- Supplementary Material 3/
- Supplementary Material 3/BG/
- Supplementary Material 3/BG/BG.xlsx
- Supplementary Material 3/CS/
- Supplementary Material 3/CS/CS.xlsx
- Supplementary Material 3/CS/Instructions.pdf
- Supplementary Material 3/CS/meet-our-current-fellows-2021-2022.pdf
- Supplementary Material 3/DA/
- Supplementary Material 3/DA/DA.xlsx
- Supplementary Material 3/DA/Instructions.pdf
- Supplementary Material 3/DA/meet-our-current-fellows-2021-2022.pdf
- Supplementary Material 3/DE/
- Supplementary Material 3/DE/DE.xlsx
- Supplementary Material 3/DE/Instructions.pdf
- Supplementary Material 3/EL/
- Supplementary Material 3/EL/EL.xlsx
- Supplementary Material 3/EL/Instructions.pdf
- Supplementary Material 3/EN/
- Supplementary Material 3/EN/EN.xlsx
- Supplementary Material 3/EN/Instructions.pdf
- Supplementary Material 3/ES/
- Supplementary Material 3/ES/ES.xlsx
- Supplementary Material 3/ES/Instructions.pdf
- Supplementary Material 3/ET/
- Supplementary Material 3/ET/ET.xlsx
- Supplementary Material 3/ET/Instructions.pdf
- Supplementary Material 3/FI/
- Supplementary Material 3/FI/FI.xlsx
- Supplementary Material 3/FI/Instructions.pdf
- Supplementary Material 3/FI/meet-our-current-fellows-2021-2022.pdf
- Supplementary Material 3/FR/
- Supplementary Material 3/FR/FR.xlsx
- Supplementary Material 3/FR/Instructions.pdf
- Supplementary Material 3/GA/
- Supplementary Material 3/GA/GA.xlsx
- Supplementary Material 3/GA/hazard - GA.JPG
- Supplementary Material 3/GA/Instructions.pdf
- Supplementary Material 3/GA/risk - GA.JPG
- Supplementary Material 3/HR/
- Supplementary Material 3/HR/HR.xlsx
- Supplementary Material 3/HR/Instructions.pdf
- Supplementary Material 3/HR/meet-our-current-fellows-2021-2022.pdf
- Supplementary Material 3/HU/
- Supplementary Material 3/HU/HU - 2nd opinion.xlsx
- Supplementary Material 3/HU/HU.xlsx
- Supplementary Material 3/HU/Instructions.pdf
- Supplementary Material 3/HU/meet-our-current-fellows-2021-2022.pdf
- Supplementary Material 3/Instructions.pdf
- Supplementary Material 3/IT/
- Supplementary Material 3/IT/Instructions.pdf
- Supplementary Material 3/IT/IT.xlsx
- Supplementary Material 3/LT/
- Supplementary Material 3/LT/Instructions.pdf
- Supplementary Material 3/LT/LT.xlsx
- Supplementary Material 3/LT/meet-our-current-fellows-2021-2022.pdf
- Supplementary Material 3/LV/
- Supplementary Material 3/LV/Instructions.pdf
- Supplementary Material 3/LV/LV.xlsx
- Supplementary Material 3/MT/
- Supplementary Material 3/MT/Instructions.pdf
- Supplementary Material 3/MT/meet-our-current-fellows-2021-2022.pdf
- Supplementary Material 3/MT/MT.xlsx
- Supplementary Material 3/NL/
- Supplementary Material 3/NL/Instructions.pdf
- Supplementary Material 3/NL/NL.xlsx
- Supplementary Material 3/PL/
- Supplementary Material 3/PL/Instructions.pdf
- Supplementary Material 3/PL/PL.xlsx
- Supplementary Material 3/PT/
- Supplementary Material 3/PT/PT.xlsx
- Supplementary Material 3/RO/
- Supplementary Material 3/RO/Instructions.pdf
- Supplementary Material 3/RO/Reg 178 - RO definitions hazard and risk.JPG
- Supplementary Material 3/RO/Reg 625 - RO definitions hazard and risk.JPG
- Supplementary Material 3/RO/RO.xlsx
- Supplementary Material 3/SK/
- Supplementary Material 3/SK/Instructions.pdf
- Supplementary Material 3/SK/meet-our-current-fellows-2021-2022.pdf
- Supplementary Material 3/SK/SK.xlsx
- Supplementary Material 3/SL/
- Supplementary Material 3/SL/Instructions.pdf
- Supplementary Material 3/SL/SL.xlsx
- Supplementary Material 3/SV/
- Supplementary Material 3/SV/Instructions.pdf
- Supplementary Material 3/SV/meet-our-current-fellows-2021-2022.pdf
- Supplementary Material 3/SV/SV.xlsx
- Supplementary Material 1.pdf
- Supplementary Material 2.xlsx
- Supplementary Material 4.xlsx
- Supplementary Material 5.xlsx
