# Supplementary material for: Food Risk Analysis: Towards a Better Understanding of “Hazard” and “Risk” in EU Food Legislation
Source: Foods. 2023 Jul 27;12(15):2857. doi: 10.3390/foods12152857 (PMC10418315; doi:10.3390/foods12152857)
Supplement: Supplementary file 1 [file foods-12-02857-s001.zip › Supplementary Material 6.xlsx]

## Sheet: DetailedStatistics
Supplementary Material 6
Calculated proportions of expert identified and confirmed inconsistencies with respect to the total
number of terms “hazard”, “risk” and “risk assessment” that we identified using the HA-RI program in
English legislation translated into the languages of EU member states.
The member state is entered in the "Country" column. In the column "Legislation" there are old
legislation/new legislation and single legislation. Columns T1a, T2a, T3a, T4a, and T5a and terms contain
the number of inconsistencies identified by the authors for each country and the sum of inconsistencies
for each country in the "SumA" column. Columns T1, T2, T3, T4, and T5 and terms contain the number of
expert confirmed inconsistencies for each country, and the sum of inconsistencies for each country is in
the "Sum" column. The “English” and “risk” columns contain the number of terms that the HA-RI
program found first in the old legislation, then in the new legislation, and finally in the single regulation.
The numbers are written in bold, the row is colored yellow. The same is true for the "hazard" and "risk
assessment" columns. The calculated percentages are in bold italics in the same columns. The color of
the column reflects the origin of the inconsistencies. For example, the color for “risk” is blue because of
the total number of “risk” terms used in the old English law, i.e. 225, and a certain number of
inconsistencies in the translation into Bulgarian, i.e. 2. The green column stands for "risk assessment"
and the red for "hazard".
Old Regulations (EU) 2002/178, 2004/852, 2004/853, 2017/625.
New Regulations (EU) 2002/178 from 26/05/2021, 2004/852 from 24/03/2021, 2004/853 from 28/10/2021, 2017/625 from 28/10/2021.
Single Regulation (EU) 1381/2019
Country	Regulation/Term	T1a	T2a	T3a	T4a	T5a	SumA	T1	T2	T3	T4	T5	Sum	English	English	English
		Authors	Authors	Authors	Authors	Authors		Experts	Experts	Experts	Experts	Experts		"risk"	"hazard"	"risk assessment"
	Version/Term	R-H	H-RF	RA-RD	H-SD	H-R		R-H	H-RF	RA-RD	H-SD	H-R
		Numbers	Numbers	Numbers	Numbers	Numbers	Numbers	Numbers	Numbers	Numbers	Numbers	Numbers		Numbers	Numbers	Numbers
EN														225	70	23
														%	%	%
BG	Old	5	0	0	0	5	10	2	0	0	0	2	4	0.888889	2.85714	0
CS	Old	0	0	0	0	19	19	0	0	0	0	19	19	0	27.1429	0
ES	Old	0	0	8	0	3	11	0	0	8	0	1	9	0	1.42857	34.7826
DA	Old	4	0	0	0	25	29	4	0	0	0	21	25	1.77778	30	0
DE	Old	3	0	0	0	0	3	3	0	0	0	0	3	1.33333	0	0
ET	Old	17	0	0	0	3	20	17	0	0	0	3	20	7.55556	4.28571	0
EL	Old	0	24	0	14	1	39	0	24	0	14	1	39	0	55.7143	0
FR	Old	0	0	0	0	10	10	0	0	0	0	10	10	0	14.2857	0
HR	Old	16	0	0	0	0	16	16	0	0	0	0	16	7.11111	0	0
IT	Old	0	0	0	0	13	13	0	0	0	0	13	13	0	18.5714	0
LV	Old	2	0	0	0	4	6	0	0	0	0	4	4	0	5.71429	0
LT	Old	31	14	0	0	3	48	31	14	0	0	3	48	13.7778	24.2857	0
HU	Old	13	0	0	0	1	14	10	0	0	0	0	10	4.44444	0	0
MT	Old	1	0	0	0	4	5	0	0	0	0	0	0	0	0	0
NL	Old	1	0	0	0	9	10	1	0	0	0	9	10	0.444444	12.8571	0
PL	Old	25	0	0	0	1	26	25	0	0	0	1	26	11.1111	1.42857	0
PT	Old	0	0	0	0	20	20	0	0	0	0	20	20	0	28.5714	0
RO	Old	0	0	0	0	23	23	0	0	0	0	23	23	0	32.8571	0
SK	Old	0	0	0	0	2	2	0	0	0	0	1	1	0	1.42857	0
SL	Old	9	3	0	0	19	31	9	3	0	0	19	31	4	31.4286	0
FI	Old	4	0	0	0	0	4	4	0	0	0	0	4	1.77778	0	0
SV	Old	1	0	0	0	1	2	1	0	0	0	0	1	0.444444	0	0
														Numbers	Numbers	Numbers
EN														297	63	24
														%	%	%
BG	New	0	0	0	0	3	3	0	0	0	0	2	2	0	3.1746	0
CS	New	0	0	0	0	15	15	0	0	0	0	15	15	0	23.8095	0
ES	New	0	0	13	0	1	14	0	0	13	0	0	13	0	0	54.1667
DA	New	3	0	0	0	17	20	3	0	0	0	17	20	1.0101	26.9841	0
DE	New	4	0	0	0	0	4	4	0	0	0	0	4	1.3468	0	0
ET	New	5	0	0	0	0	5	5	0	0	0	0	5	1.6835	0	0
EL	New	0	23	0	13	0	36	0	23	0	13	0	36	0	57.1429	0
FR	New	1	0	0	0	5	6	1	0	0	0	5	6	0.3367	7.93651	0
HR	New	15	0	0	0	1	16	15	0	0	0	1	16	5.05051	1.5873	0
IT	New	0	0	0	0	14	14	0	0	0	0	14	14	0	22.2222	0
LV	New	2	0	0	0	4	6	0	0	0	0	4	4	0	6.34921	0
LT	New	13	11	0	0	1	25	13	11	0	0	1	25	4.3771	19.0476	0
HU	New	12	0	0	0	4	16	7	0	0	0	0	7	2.3569	0	0
MT	New	1	0	0	0	3	4	0	0	0	0	0	0	0	0	0
NL	New	1	0	0	0	8	9	1	0	0	0	8	9	0.3367	12.6984	0
PL	New	18	0	0	0	1	19	18	0	0	0	1	19	6.06061	1.5873	0
PT	New	0	0	0	0	20	20	0	0	0	0	20	20	0	31.746	0
RO	New	1	0	0	0	18	19	1	0	0	0	18	19	0.3367	28.5714	0
SK	New	2	0	0	0	2	4	1	0	0	0	1	2	0.3367	1.5873	0
SL	New	7	3	0	0	15	25	7	3	0	0	15	25	2.3569	28.5714	0
FI	New	5	0	0	0	0	5	5	0	0	0	0	5	1.6835	0	0
SV	New	1	0	0	0	2	3	1	0	0	0	0	1	0.3367	0	0
														Numbers	Numbers	Numbers
EN														77	2	33
														%	%	%
DE	Single	2	0	0	0	0	2	2	0	0	0	0	2	2.5974	0	0
ET	Single	1	0	0	0	0	1	1	0	0	0	0	1	1.2987	0	0
EL	Single	0	0	0	2	0	2	0	0	0	2	0	2	0	100	0
HU	Single	1	0	0	0	0	1	0	0	0	0	0	0	0	0	0
FI	Single	2	0	0	0	0	2	2	0	0	0	0	2	2.5974	0	0
