# Supplementary material for: Food Risk Analysis: Towards a Better Understanding of “Hazard” and “Risk” in EU Food Legislation
Source: Foods. 2023 Jul 27;12(15):2857. doi: 10.3390/foods12152857 (PMC10418315; doi:10.3390/foods12152857)
Supplement: Supplementary file 1 [file foods-12-02857-s001.zip › Supplementary Material 5.xlsx]

## Sheet: Pivot
EUmember	Language	Version	Term	TermCode	Authors	Author	EUFORA1	EUFORA2	EUFORA3	EUFORA4	EUave	EUmed	Regulation
BG	1	1	R-H..	1	5	1	1	0	0	0	1	1	178
BG	1	1	R-H..	1	5	1	1	0	0	0	1	1	625
BG	1	1	R-H..	1	5	1	1	0	0	0	1	1	625
BG	1	1	H-R..	5	5	1	1	0	0	0	1	1	852
BG	1	1	H-R..	5	5	1	1	0	0	0	1	1	853
BG	1	1	H-R..	5	5	1	1	0	0	0	1	1	853
BG	1	1	R-H..	1	5	1	5	0	0	0	5	5	178
BG	1	1	R-H..	1	5	1	5	0	0	0	5	5	178
BG	1	1	H-R..	5	5	1	5	0	0	0	5	5	853
BG	1	1	H-R..	5	5	1	5	0	0	0	5	5	853
BG	1	2	H-R..	5	5	1	1	0	0	0	1	1	853
BG	1	2	H-R..	5	5	1	5	0	0	0	5	5	853
BG	1	2	H-R..	5	5	1	5	0	0	0	5	5	853
CS	2	1	H-R..	5	5	1	5	0	0	0	5	5	625
CS	2	1	H-R..	5	5	1	5	0	0	0	5	5	852
CS	2	1	H-R..	5	5	1	5	0	0	0	5	5	852
CS	2	1	H-R..	5	5	1	5	0	0	0	5	5	852
CS	2	1	H-R..	5	5	1	5	0	0	0	5	5	852
CS	2	1	H-R..	5	5	1	5	0	0	0	5	5	852
CS	2	1	H-R..	5	5	1	5	0	0	0	5	5	852
CS	2	1	H-R..	5	5	1	5	0	0	0	5	5	852
CS	2	1	H-R..	5	5	1	5	0	0	0	5	5	852
CS	2	1	H-R..	5	5	1	5	0	0	0	5	5	853
CS	2	1	H-R..	5	5	1	5	0	0	0	5	5	853
CS	2	1	H-R..	5	5	1	5	0	0	0	5	5	853
CS	2	1	H-R..	5	5	1	5	0	0	0	5	5	853
CS	2	1	H-R..	5	5	1	5	0	0	0	5	5	853
CS	2	1	H-R..	5	5	1	5	0	0	0	5	5	853
CS	2	1	H-R..	5	5	1	5	0	0	0	5	5	853
CS	2	1	H-R..	5	5	1	5	0	0	0	5	5	853
CS	2	1	H-R..	5	5	1	5	0	0	0	5	5	853
CS	2	1	H-R..	5	5	1	5	0	0	0	5	5	853
CS	2	2	H-R..	5	5	1	5	0	0	0	5	5	852
CS	2	2	H-R..	5	5	1	5	0	0	0	5	5	852
CS	2	2	H-R..	5	5	1	5	0	0	0	5	5	852
CS	2	2	H-R..	5	5	1	5	0	0	0	5	5	852
CS	2	2	H-R..	5	5	1	5	0	0	0	5	5	852
CS	2	2	H-R..	5	5	1	5	0	0	0	5	5	852
CS	2	2	H-R..	5	5	1	5	0	0	0	5	5	852
CS	2	2	H-R..	5	5	1	5	0	0	0	5	5	852
CS	2	2	H-R..	5	5	1	5	0	0	0	5	5	625
CS	2	2	H-R..	5	5	1	5	0	0	0	5	5	853
CS	2	2	H-R..	5	5	1	5	0	0	0	5	5	853
CS	2	2	H-R..	5	5	1	5	0	0	0	5	5	853
CS	2	2	H-R..	5	5	1	5	0	0	0	5	5	853
CS	2	2	H-R..	5	5	1	5	0	0	0	5	5	853
CS	2	2	H-R..	5	5	1	5	0	0	0	5	5	853
ES	3	2	H-R..	5	5	1	1	1	0	0	1	1	853
ES	3	2	RA-RD	3	5	1	5	4	0	0	4.5	4.5	178
ES	3	2	RA-RD	3	5	1	5	4	0	0	4.5	4.5	178
ES	3	2	RA-RD	3	5	1	5	4	0	0	4.5	4.5	178
ES	3	2	RA-RD	3	5	1	5	4	0	0	4.5	4.5	178
ES	3	2	RA-RD	3	5	1	5	4	0	0	4.5	4.5	178
ES	3	2	RA-RD	3	5	1	5	4	0	0	4.5	4.5	178
ES	3	2	RA-RD	3	5	1	5	4	0	0	4.5	4.5	178
ES	3	2	RA-RD	3	5	1	5	4	0	0	4.5	4.5	178
ES	3	2	RA-RD	3	5	1	5	4	0	0	4.5	4.5	178
ES	3	2	RA-RD	3	5	1	5	4	0	0	4.5	4.5	178
ES	3	2	RA-RD	3	5	1	5	4	0	0	4.5	4.5	178
ES	3	2	RA-RD	3	5	1	5	4	0	0	4.5	4.5	178
ES	3	2	RA-RD	3	5	1	5	4	0	0	4.5	4.5	178
ES	3	1	H-R..	5	5	1	1	1	0	0	1	1	853
ES	3	1	H-R..	5	5	1	1	1	0	0	1	1	853
ES	3	1	RA-RD	3	5	1	5	4	0	0	4.5	4.5	178
ES	3	1	RA-RD	3	5	1	5	4	0	0	4.5	4.5	178
ES	3	1	RA-RD	3	5	1	5	4	0	0	4.5	4.5	178
ES	3	1	RA-RD	3	5	1	5	4	0	0	4.5	4.5	178
ES	3	1	RA-RD	3	5	1	5	4	0	0	4.5	4.5	178
ES	3	1	RA-RD	3	5	1	5	4	0	0	4.5	4.5	178
ES	3	1	RA-RD	3	5	1	5	4	0	0	4.5	4.5	178
ES	3	1	RA-RD	3	5	1	5	4	0	0	4.5	4.5	178
ES	3	1	H-R..	5	5	1	5	4	0	0	4.5	4.5	625
DA	4	1	R-H..	1	5	1	5	0	0	0	5	5	178
DA	4	1	H-R..	5	5	1	1	0	0	0	1	1	625
DA	4	1	H-R..	5	5	1	1	0	0	0	1	1	625
DA	4	1	H-R..	5	5	1	1	0	0	0	1	1	625
DA	4	1	H-R..	5	5	1	1	0	0	0	1	1	625
DA	4	1	H-R..	5	5	1	5	0	0	0	5	5	852
DA	4	1	H-R..	5	5	1	5	0	0	0	5	5	852
DA	4	1	H-R..	5	5	1	5	0	0	0	5	5	852
DA	4	1	H-R..	5	5	1	5	0	0	0	5	5	852
DA	4	1	H-R..	5	5	1	5	0	0	0	5	5	852
DA	4	1	H-R..	5	5	1	5	0	0	0	5	5	852
DA	4	1	H-R..	5	5	1	5	0	0	0	5	5	852
DA	4	1	H-R..	5	5	1	5	0	0	0	5	5	852
DA	4	1	H-R..	5	5	1	5	0	0	0	5	5	852
DA	4	1	H-R..	5	5	1	5	0	0	0	5	5	852
DA	4	1	H-R..	5	5	1	5	0	0	0	5	5	852
DA	4	1	H-R..	5	5	1	5	0	0	0	5	5	852
DA	4	1	H-R..	5	5	1	5	0	0	0	5	5	852
DA	4	1	R-H..	1	5	1	5	0	0	0	5	5	852
DA	4	1	R-H..	1	5	1	5	0	0	0	5	5	852
DA	4	1	R-H..	1	5	1	5	0	0	0	5	5	852
DA	4	1	H-R..	5	5	1	5	0	0	0	5	5	853
DA	4	1	H-R..	5	5	1	5	0	0	0	5	5	853
DA	4	1	H-R..	5	5	1	5	0	0	0	5	5	853
DA	4	1	H-R..	5	5	1	5	0	0	0	5	5	853
DA	4	1	H-R..	5	5	1	5	0	0	0	5	5	853
DA	4	1	H-R..	5	5	1	5	0	0	0	5	5	853
DA	4	1	H-R..	5	5	1	5	0	0	0	5	5	853
DA	4	1	H-R..	5	5	1	5	0	0	0	5	5	853
DA	4	2	H-R..	5	5	1	5	0	0	0	5	5	852
DA	4	2	H-R..	5	5	1	5	0	0	0	5	5	852
DA	4	2	H-R..	5	5	1	5	0	0	0	5	5	852
DA	4	2	H-R..	5	5	1	5	0	0	0	5	5	852
DA	4	2	H-R..	5	5	1	5	0	0	0	5	5	852
DA	4	2	H-R..	5	5	1	5	0	0	0	5	5	852
DA	4	2	H-R..	5	5	1	5	0	0	0	5	5	852
DA	4	2	H-R..	5	5	1	5	0	0	0	5	5	852
DA	4	2	H-R..	5	5	1	5	0	0	0	5	5	852
DA	4	2	H-R..	5	5	1	5	0	0	0	5	5	852
DA	4	2	H-R..	5	5	1	5	0	0	0	5	5	852
DA	4	2	R-H..	1	5	1	5	0	0	0	5	5	852
DA	4	2	R-H..	1	5	1	5	0	0	0	5	5	852
DA	4	2	R-H..	1	5	1	5	0	0	0	5	5	852
DA	4	2	H-R..	5	5	1	5	0	0	0	5	5	853
DA	4	2	H-R..	5	5	1	5	0	0	0	5	5	853
DA	4	2	H-R..	5	5	1	5	0	0	0	5	5	853
DA	4	2	H-R..	5	5	1	5	0	0	0	5	5	853
DA	4	2	H-R..	5	5	1	5	0	0	0	5	5	853
DA	4	2	H-R..	5	5	1	5	0	0	0	5	5	853
DE	5	1	R-H..	1	5	1	5	0	0	0	5	5	852
DE	5	1	R-H..	1	5	1	5	0	0	0	5	5	178
DE	5	1	R-H..	1	5	1	5	0	0	0	5	5	178
DE	5	2	R-H..	1	5	1	5	0	0	0	5	5	852
DE	5	2	R-H..	1	5	1	5	0	0	0	5	5	853
DE	5	2	R-H..	1	5	1	5	0	0	0	5	5	178
DE	5	2	R-H..	1	5	1	5	0	0	0	5	5	178
DE	5	3	R-H..	1	5	1	4	0	0	0	4	4	1381
DE	5	3	R-H..	1	5	1	4	0	0	0	4	4	1381
ET	6	1	H-R..	5	5	1	5	0	0	0	5	5	852
ET	6	1	H-R..	5	5	1	5	0	0	0	5	5	852
ET	6	1	R-H..	1	5	1	5	0	0	0	5	5	852
ET	6	1	R-H..	1	5	1	5	0	0	0	5	5	852
ET	6	1	R-H..	1	5	1	5	0	0	0	5	5	178
ET	6	1	R-H..	1	5	1	5	0	0	0	5	5	178
ET	6	1	R-H..	1	5	1	5	0	0	0	5	5	852
ET	6	1	R-H..	1	5	1	5	0	0	0	5	5	852
ET	6	1	R-H..	1	5	1	5	0	0	0	5	5	852
ET	6	1	R-H..	1	5	1	5	0	0	0	5	5	852
ET	6	1	R-H..	1	5	1	5	0	0	0	5	5	852
ET	6	1	R-H..	1	5	1	5	0	0	0	5	5	852
ET	6	1	R-H..	1	5	1	5	0	0	0	5	5	852
ET	6	1	R-H..	1	5	1	5	0	0	0	5	5	852
ET	6	1	R-H..	1	5	1	5	0	0	0	5	5	852
ET	6	1	H-R..	5	5	1	5	0	0	0	5	5	853
ET	6	1	R-H..	1	5	1	5	0	0	0	5	5	853
ET	6	1	R-H..	1	5	1	5	0	0	0	5	5	853
ET	6	1	R-H..	1	5	1	5	0	0	0	5	5	853
ET	6	1	R-H..	1	5	1	5	0	0	0	5	5	853
ET	6	2	R-H..	1	5	1	5	0	0	0	5	5	853
ET	6	2	R-H..	1	5	1	5	0	0	0	5	5	853
ET	6	2	R-H..	1	5	1	5	0	0	0	5	5	853
ET	6	2	R-H..	1	5	1	5	0	0	0	5	5	853
ET	6	2	R-H..	1	5	1	5	0	0	0	5	5	853
ET	6	3	R-H..	1	5	1	5	0	0	0	5	5	1381
EL	7	2	H-SD.	4	5	1	5	0	0	0	5	5	178
EL	7	2	H-SD.	4	5	1	5	0	0	0	5	5	178
EL	7	2	H-RF.	2	5	1	5	0	0	0	5	5	625
EL	7	2	H-RF.	2	5	1	5	0	0	0	5	5	625
EL	7	2	H-RF.	2	5	1	5	0	0	0	5	5	625
EL	7	2	H-RF.	2	5	1	5	0	0	0	5	5	625
EL	7	2	H-RF.	2	5	1	5	0	0	0	5	5	625
EL	7	2	H-RF.	2	5	1	5	0	0	0	5	5	625
EL	7	2	H-RF.	2	5	1	5	0	0	0	5	5	625
EL	7	2	H-RF.	2	5	1	5	0	0	0	5	5	625
EL	7	2	H-RF.	2	5	1	5	0	0	0	5	5	625
EL	7	2	H-RF.	2	5	1	5	0	0	0	5	5	625
EL	7	2	H-RF.	2	5	1	5	0	0	0	5	5	625
EL	7	2	H-RF.	2	5	1	5	0	0	0	5	5	625
EL	7	2	H-RF.	2	5	1	5	0	0	0	5	5	625
EL	7	2	H-RF.	2	5	1	5	0	0	0	5	5	625
EL	7	2	H-RF.	2	5	1	5	0	0	0	5	5	625
EL	7	2	H-RF.	2	5	1	5	0	0	0	5	5	625
EL	7	2	H-RF.	2	5	1	5	0	0	0	5	5	625
EL	7	2	H-RF.	2	5	1	5	0	0	0	5	5	625
EL	7	2	H-RF.	2	5	1	5	0	0	0	5	5	625
EL	7	2	H-RF.	2	5	1	5	0	0	0	5	5	625
EL	7	2	H-RF.	2	5	1	5	0	0	0	5	5	625
EL	7	2	H-RF.	2	5	1	5	0	0	0	5	5	625
EL	7	2	H-RF.	2	5	1	5	0	0	0	5	5	625
EL	7	2	H-SD.	4	5	1	5	0	0	0	5	5	852
EL	7	2	H-SD.	4	5	1	5	0	0	0	5	5	852
EL	7	2	H-SD.	4	5	1	5	0	0	0	5	5	852
EL	7	2	H-SD.	4	5	1	5	0	0	0	5	5	852
EL	7	2	H-SD.	4	5	1	5	0	0	0	5	5	852
EL	7	2	H-SD.	4	5	1	5	0	0	0	5	5	852
EL	7	2	H-SD.	4	5	1	5	0	0	0	5	5	852
EL	7	2	H-SD.	4	5	1	5	0	0	0	5	5	852
EL	7	2	H-SD.	4	5	1	5	0	0	0	5	5	852
EL	7	2	H-SD.	4	5	1	5	0	0	0	5	5	852
EL	7	2	H-SD.	4	5	1	5	0	0	0	5	5	852
EL	7	1	H-SD.	4	5	1	5	0	0	0	5	5	178
EL	7	1	H-SD.	4	5	1	5	0	0	0	5	5	178
EL	7	1	H-RF.	2	5	1	5	0	0	0	5	5	625
EL	7	1	H-RF.	2	5	1	5	0	0	0	5	5	625
EL	7	1	H-RF.	2	5	1	5	0	0	0	5	5	625
EL	7	1	H-RF.	2	5	1	5	0	0	0	5	5	625
EL	7	1	H-RF.	2	5	1	5	0	0	0	5	5	625
EL	7	1	H-RF.	2	5	1	5	0	0	0	5	5	625
EL	7	1	H-RF.	2	5	1	5	0	0	0	5	5	625
EL	7	1	H-RF.	2	5	1	5	0	0	0	5	5	625
EL	7	1	H-RF.	2	5	1	5	0	0	0	5	5	625
EL	7	1	H-RF.	2	5	1	5	0	0	0	5	5	625
EL	7	1	H-RF.	2	5	1	5	0	0	0	5	5	625
EL	7	1	H-RF.	2	5	1	5	0	0	0	5	5	625
EL	7	1	H-RF.	2	5	1	5	0	0	0	5	5	625
EL	7	1	H-RF.	2	5	1	5	0	0	0	5	5	625
EL	7	1	H-RF.	2	5	1	5	0	0	0	5	5	625
EL	7	1	H-RF.	2	5	1	5	0	0	0	5	5	625
EL	7	1	H-RF.	2	5	1	5	0	0	0	5	5	625
EL	7	1	H-RF.	2	5	1	5	0	0	0	5	5	625
EL	7	1	H-RF.	2	5	1	5	0	0	0	5	5	625
EL	7	1	H-RF.	2	5	1	5	0	0	0	5	5	625
EL	7	1	H-RF.	2	5	1	5	0	0	0	5	5	625
EL	7	1	H-RF.	2	5	1	5	0	0	0	5	5	625
EL	7	1	H-RF.	2	5	1	5	0	0	0	5	5	625
EL	7	1	H-RF.	2	5	1	5	0	0	0	5	5	625
EL	7	1	H-SD.	4	5	1	5	0	0	0	5	5	852
EL	7	1	H-SD.	4	5	1	5	0	0	0	5	5	852
EL	7	1	H-SD.	4	5	1	5	0	0	0	5	5	852
EL	7	1	H-SD.	4	5	1	5	0	0	0	5	5	852
EL	7	1	H-SD.	4	5	1	5	0	0	0	5	5	852
EL	7	1	H-SD.	4	5	1	5	0	0	0	5	5	852
EL	7	1	H-SD.	4	5	1	5	0	0	0	5	5	852
EL	7	1	H-SD.	4	5	1	5	0	0	0	5	5	852
EL	7	1	H-SD.	4	5	1	5	0	0	0	5	5	852
EL	7	1	H-SD.	4	5	1	5	0	0	0	5	5	852
EL	7	1	H-SD.	4	5	1	5	0	0	0	5	5	852
EL	7	1	H-SD.	4	5	1	5	0	0	0	5	5	852
EL	7	1	H-R..	5	5	1	5	0	0	0	5	5	852
EL	7	3	H-SD.	4	5	1	5	0	0	0	5	5	1381
EL	7	3	H-SD.	4	5	1	5	0	0	0	5	5	1381
FR	9	2	H-R..	5	5	1	5	0	0	0	5	5	852
FR	9	2	H-R..	5	5	1	5	0	0	0	5	5	853
FR	9	2	H-R..	5	5	1	5	0	0	0	5	5	853
FR	9	2	H-R..	5	5	1	5	0	0	0	5	5	853
FR	9	2	H-R..	5	5	1	5	0	0	0	5	5	853
FR	9	2	R-H..	1	5	1	4	0	0	0	4	4	853
FR	9	1	H-R..	5	5	1	5	0	0	0	5	5	178
FR	9	1	H-R..	5	5	1	5	0	0	0	5	5	852
FR	9	1	H-R..	5	5	1	5	0	0	0	5	5	852
FR	9	1	H-R..	5	5	1	5	0	0	0	5	5	852
FR	9	1	H-R..	5	5	1	5	0	0	0	5	5	853
FR	9	1	H-R..	5	5	1	5	0	0	0	5	5	853
FR	9	1	H-R..	5	5	1	5	0	0	0	5	5	853
FR	9	1	H-R..	5	5	1	5	0	0	0	5	5	853
FR	9	1	H-R..	5	5	1	5	0	0	0	5	5	853
FR	9	1	H-R..	5	5	1	5	0	0	0	5	5	853
HR	11	2	R-H..	1	5	1	5	0	0	0	5	5	852
HR	11	2	R-H..	1	5	1	5	0	0	0	5	5	852
HR	11	2	R-H..	1	5	1	5	0	0	0	5	5	852
HR	11	2	R-H..	1	5	1	5	0	0	0	5	5	852
HR	11	2	R-H..	1	5	1	5	0	0	0	5	5	852
HR	11	2	R-H..	1	5	1	5	0	0	0	5	5	852
HR	11	2	R-H..	1	5	1	5	0	0	0	5	5	852
HR	11	2	R-H..	1	5	1	5	0	0	0	5	5	852
HR	11	2	R-H..	1	5	1	5	0	0	0	5	5	852
HR	11	2	H-R..	5	5	1	5	0	0	0	5	5	853
HR	11	2	R-H..	1	5	1	5	0	0	0	5	5	853
HR	11	2	R-H..	1	5	1	5	0	0	0	5	5	853
HR	11	2	R-H..	1	5	1	5	0	0	0	5	5	853
HR	11	2	R-H..	1	5	1	5	0	0	0	5	5	853
HR	11	2	R-H..	1	5	1	5	0	0	0	5	5	853
HR	11	2	R-H..	1	5	1	5	0	0	0	5	5	853
HR	11	1	R-H..	1	5	1	5	0	0	0	5	5	852
HR	11	1	R-H..	1	5	1	5	0	0	0	5	5	852
HR	11	1	R-H..	1	5	1	5	0	0	0	5	5	852
HR	11	1	R-H..	1	5	1	5	0	0	0	5	5	852
HR	11	1	R-H..	1	5	1	5	0	0	0	5	5	852
HR	11	1	R-H..	1	5	1	5	0	0	0	5	5	852
HR	11	1	R-H..	1	5	1	5	0	0	0	5	5	852
HR	11	1	R-H..	1	5	1	5	0	0	0	5	5	852
HR	11	1	R-H..	1	5	1	5	0	0	0	5	5	852
HR	11	1	R-H..	1	5	1	5	0	0	0	5	5	853
HR	11	1	R-H..	1	5	1	5	0	0	0	5	5	853
HR	11	1	R-H..	1	5	1	5	0	0	0	5	5	853
HR	11	1	R-H..	1	5	1	5	0	0	0	5	5	853
HR	11	1	R-H..	1	5	1	5	0	0	0	5	5	853
HR	11	1	R-H..	1	5	1	5	0	0	0	5	5	853
HR	11	1	R-H..	1	5	1	5	0	0	0	5	5	853
IT	12	2	H-R..	5	5	1	5	5	5	0	5	5	625
IT	12	2	H-R..	5	5	1	5	5	5	0	5	5	625
IT	12	2	H-R..	5	5	1	5	5	5	0	5	5	852
IT	12	2	H-R..	5	5	1	5	5	5	0	5	5	852
IT	12	2	H-R..	5	5	1	5	5	5	0	5	5	852
IT	12	2	H-R..	5	5	1	5	5	5	0	5	5	852
IT	12	2	H-R..	5	5	1	5	5	5	0	5	5	853
IT	12	2	H-R..	5	5	1	5	5	5	0	5	5	853
IT	12	2	H-R..	5	5	1	5	5	5	0	5	5	853
IT	12	2	H-R..	5	5	1	5	5	5	0	5	5	853
IT	12	2	H-R..	5	5	1	5	5	5	0	5	5	853
IT	12	2	H-R..	5	5	1	5	5	5	0	5	5	853
IT	12	2	H-R..	5	5	1	5	5	5	0	5	5	853
IT	12	2	H-R..	5	5	1	5	5	5	0	5	5	853
IT	12	1	H-R..	5	5	1	5	5	5	0	5	5	625
IT	12	1	H-R..	5	5	1	5	5	5	0	5	5	625
IT	12	1	H-R..	5	5	1	5	5	5	0	5	5	852
IT	12	1	H-R..	5	5	1	5	5	5	0	5	5	852
IT	12	1	H-R..	5	5	1	5	5	5	0	5	5	852
IT	12	1	H-R..	5	5	1	5	5	5	0	5	5	852
IT	12	1	H-R..	5	5	1	5	5	5	0	5	5	853
IT	12	1	H-R..	5	5	1	5	5	5	0	5	5	853
IT	12	1	H-R..	5	5	1	5	5	5	0	5	5	853
IT	12	1	H-R..	5	5	1	5	5	5	0	5	5	853
IT	12	1	H-R..	5	5	1	5	5	5	0	5	5	853
IT	12	1	H-R..	5	5	1	5	5	3	0	4.33333	5	853
IT	12	1	H-R..	5	5	1	5	5	5	0	5	5	853
LV	13	2	H-R..	5	5	1	5	0	0	0	5	5	852
LV	13	2	H-R..	5	5	1	5	0	0	0	5	5	852
LV	13	2	R-H..	1	5	1	3	0	0	0	3	3	852
LV	13	2	R-H..	1	5	1	3	0	0	0	3	3	852
LV	13	2	H-R..	5	5	1	5	0	0	0	5	5	853
LV	13	2	H-R..	5	5	1	5	0	0	0	5	5	853
LV	13	1	H-R..	5	5	1	5	0	0	0	5	5	852
LV	13	1	H-R..	5	5	1	5	0	0	0	5	5	852
LV	13	1	R-H..	1	5	1	3	0	0	0	3	3	852
LV	13	1	R-H..	1	5	1	3	0	0	0	3	3	852
LV	13	1	H-R..	5	5	1	5	0	0	0	5	5	853
LV	13	1	H-R..	5	5	1	5	0	0	0	5	5	853
LT	14	2	H-RF.	2	5	1	5	0	0	0	5	5	625
LT	14	2	H-RF.	2	5	1	5	0	0	0	5	5	852
LT	14	2	H-RF.	2	5	1	5	0	0	0	5	5	852
LT	14	2	H-RF.	2	5	1	5	0	0	0	5	5	852
LT	14	2	H-RF.	2	5	1	5	0	0	0	5	5	852
LT	14	2	H-RF.	2	5	1	5	0	0	0	5	5	852
LT	14	2	H-RF.	2	5	1	5	0	0	0	5	5	852
LT	14	2	H-RF.	2	5	1	5	0	0	0	5	5	852
LT	14	2	H-R..	5	5	1	5	0	0	0	5	5	852
LT	14	2	H-RF.	2	5	1	5	0	0	0	5	5	852
LT	14	2	H-RF.	2	5	1	5	0	0	0	5	5	852
LT	14	2	H-RF.	2	5	1	5	0	0	0	5	5	852
LT	14	2	R-H..	1	5	1	5	0	0	0	5	5	853
LT	14	2	R-H..	1	5	1	5	0	0	0	5	5	853
LT	14	2	R-H..	1	5	1	5	0	0	0	5	5	853
LT	14	2	R-H..	1	5	1	5	0	0	0	5	5	853
LT	14	2	R-H..	1	5	1	5	0	0	0	5	5	853
LT	14	2	R-H..	1	5	1	5	0	0	0	5	5	853
LT	14	2	R-H..	1	5	1	5	0	0	0	5	5	853
LT	14	2	R-H..	1	5	1	5	0	0	0	5	5	853
LT	14	2	R-H..	1	5	1	5	0	0	0	5	5	853
LT	14	2	R-H..	1	5	1	5	0	0	0	5	5	853
LT	14	2	R-H..	1	5	1	5	0	0	0	5	5	853
LT	14	2	R-H..	1	5	1	5	0	0	0	5	5	853
LT	14	2	R-H..	1	5	1	5	0	0	0	5	5	853
LT	14	1	H-R..	5	5	1	5	0	0	0	5	5	178
LT	14	1	R-H..	1	5	1	4	0	0	0	4	4	178
LT	14	1	R-H..	1	5	1	5	0	0	0	5	5	178
LT	14	1	R-H..	1	5	1	5	0	0	0	5	5	178
LT	14	1	R-H..	1	5	1	5	0	0	0	5	5	178
LT	14	1	R-H..	1	5	1	5	0	0	0	5	5	178
LT	14	1	R-H..	1	5	1	5	0	0	0	5	5	178
LT	14	1	R-H..	1	5	1	5	0	0	0	5	5	178
LT	14	1	R-H..	1	5	1	5	0	0	0	5	5	178
LT	14	1	R-H..	1	5	1	5	0	0	0	5	5	178
LT	14	1	R-H..	1	5	1	5	0	0	0	5	5	178
LT	14	1	R-H..	1	5	1	5	0	0	0	5	5	178
LT	14	1	R-H..	1	5	1	5	0	0	0	5	5	178
LT	14	1	R-H..	1	5	1	5	0	0	0	5	5	178
LT	14	1	R-H..	1	5	1	5	0	0	0	5	5	178
LT	14	1	R-H..	1	5	1	5	0	0	0	5	5	178
LT	14	1	R-H..	1	5	1	5	0	0	0	5	5	178
LT	14	1	R-H..	1	5	1	5	0	0	0	5	5	178
LT	14	1	R-H..	1	5	1	5	0	0	0	5	5	178
LT	14	1	R-H..	1	5	1	5	0	0	0	5	5	178
LT	14	1	R-H..	1	5	1	5	0	0	0	5	5	625
LT	14	1	R-H..	1	5	1	5	0	0	0	5	5	625
LT	14	1	R-H..	1	5	1	5	0	0	0	5	5	625
LT	14	1	H-RF.	2	5	1	5	0	0	0	5	5	625
LT	14	1	R-H..	1	5	1	5	0	0	0	5	5	625
LT	14	1	R-H..	1	5	1	5	0	0	0	5	5	625
LT	14	1	H-RF.	2	5	1	5	0	0	0	5	5	852
LT	14	1	H-RF.	2	5	1	5	0	0	0	5	5	852
LT	14	1	H-RF.	2	5	1	5	0	0	0	5	5	852
LT	14	1	H-R..	5	5	1	5	0	0	0	5	5	852
LT	14	1	H-RF.	2	5	1	5	0	0	0	5	5	852
LT	14	1	H-RF.	2	5	1	5	0	0	0	5	5	852
LT	14	1	H-RF.	2	5	1	5	0	0	0	5	5	852
LT	14	1	H-RF.	2	5	1	5	0	0	0	5	5	852
LT	14	1	H-RF.	2	5	1	5	0	0	0	5	5	852
LT	14	1	H-R..	5	5	1	5	0	0	0	5	5	852
LT	14	1	H-RF.	2	5	1	5	0	0	0	5	5	852
LT	14	1	H-RF.	2	5	1	5	0	0	0	5	5	852
LT	14	1	H-RF.	2	5	1	5	0	0	0	5	5	852
LT	14	1	H-RF.	2	5	1	5	0	0	0	5	5	853
LT	14	1	H-RF.	2	5	1	5	0	0	0	5	5	853
LT	14	1	R-H..	1	5	1	5	0	0	0	5	5	853
LT	14	1	R-H..	1	5	1	5	0	0	0	5	5	853
LT	14	1	R-H..	1	5	1	5	0	0	0	5	5	853
LT	14	1	R-H..	1	5	1	5	0	0	0	5	5	853
LT	14	1	R-H..	1	5	1	5	0	0	0	5	5	853
LT	14	1	R-H..	1	5	1	5	0	0	0	5	5	853
LT	14	1	R-H..	1	5	1	5	0	0	0	5	5	853
HU	15	2	R-H..	1	5	1	1	0	0	0	1	1	178
HU	15	2	R-H..	1	5	1	1	0	0	0	1	1	852
HU	15	2	H-R..	5	5	1	1	0	0	0	1	1	853
HU	15	2	H-R..	5	5	1	1	0	0	0	1	1	853
HU	15	2	H-R..	5	5	1	1	0	0	0	1	1	853
HU	15	2	H-R..	5	5	1	1	0	0	0	1	1	853
HU	15	2	R-H..	1	5	1	2	0	0	0	2	2	853
HU	15	2	R-H..	1	5	1	2	0	0	0	2	2	853
HU	15	2	R-H..	1	5	1	2	0	0	0	2	2	853
HU	15	2	R-H..	1	5	1	5	0	0	0	5	5	178
HU	15	2	R-H..	1	5	1	5	0	0	0	5	5	178
HU	15	2	R-H..	1	5	1	5	0	0	0	5	5	178
HU	15	2	R-H..	1	5	1	5	0	0	0	5	5	178
HU	15	2	R-H..	1	5	1	5	0	0	0	5	5	625
HU	15	2	R-H..	1	5	1	5	0	0	0	5	5	625
HU	15	2	R-H..	1	5	1	5	0	0	0	5	5	852
HU	15	1	H-R..	5	5	1	2	0	0	0	2	2	853
HU	15	1	R-H..	1	5	1	1	0	0	0	1	1	852
HU	15	1	R-H..	1	5	1	2	0	0	0	2	2	178
HU	15	1	R-H..	1	5	1	1	0	0	0	1	1	852
HU	15	1	R-H..	1	5	1	5	0	0	0	5	5	178
HU	15	1	R-H..	1	5	1	5	0	0	0	5	5	178
HU	15	1	R-H..	1	5	1	5	0	0	0	5	5	178
HU	15	1	R-H..	1	5	1	5	0	0	0	5	5	178
HU	15	1	R-H..	1	5	1	5	0	0	0	5	5	178
HU	15	1	R-H..	1	5	1	5	0	0	0	5	5	178
HU	15	1	R-H..	1	5	1	5	0	0	0	5	5	625
HU	15	1	R-H..	1	5	1	5	0	0	0	5	5	625
HU	15	1	R-H..	1	5	1	5	0	0	0	5	5	852
HU	15	1	R-H..	1	5	1	5	0	0	0	5	5	852
HU	15	3	R-H..	1	5	1	2	0	0	0	2	2	1381
MT	16	2	H-R..	5	5	1	0	0	0	0	0	0	625
MT	16	2	H-R..	5	5	1	0	0	0	0	0	0	853
MT	16	2	H-R..	5	5	1	0	0	0	0	0	0	853
MT	16	2	R-H..	1	5	1	0	0	0	0	0	0	853
MT	16	1	H-R..	5	5	1	0	0	0	0	0	0	625
MT	16	1	H-R..	5	5	1	0	0	0	0	0	0	853
MT	16	1	H-R..	5	5	1	0	0	0	0	0	0	853
MT	16	1	H-R..	5	5	1	0	0	0	0	0	0	853
MT	16	1	R-H..	1	5	1	0	0	0	0	0	0	853
NL	17	2	H-R..	5	5	1	5	0	0	0	5	5	852
NL	17	2	H-R..	5	5	1	5	0	0	0	5	5	852
NL	17	2	H-R..	5	5	1	5	0	0	0	5	5	852
NL	17	2	H-R..	5	5	1	5	0	0	0	5	5	853
NL	17	2	H-R..	5	5	1	5	0	0	0	5	5	853
NL	17	2	H-R..	5	5	1	5	0	0	0	5	5	853
NL	17	2	H-R..	5	5	1	5	0	0	0	5	5	853
NL	17	2	H-R..	5	5	1	5	0	0	0	5	5	853
NL	17	2	R-H..	1	5	1	5	0	0	0	5	5	853
NL	17	1	H-R..	5	5	1	5	0	0	0	5	5	852
NL	17	1	H-R..	5	5	1	5	0	0	0	5	5	852
NL	17	1	H-R..	5	5	1	5	0	0	0	5	5	852
NL	17	1	H-R..	5	5	1	5	0	0	0	5	5	853
NL	17	1	H-R..	5	5	1	5	0	0	0	5	5	853
NL	17	1	H-R..	5	5	1	5	0	0	0	5	5	853
NL	17	1	H-R..	5	5	1	5	0	0	0	5	5	853
NL	17	1	H-R..	5	5	1	5	0	0	0	5	5	853
NL	17	1	H-R..	5	5	1	5	0	0	0	5	5	853
NL	17	1	R-H..	1	5	1	5	0	0	0	5	5	853
PL	18	2	R-H..	1	5	1	5	0	0	0	5	5	178
PL	18	2	R-H..	1	5	1	5	0	0	0	5	5	178
PL	18	2	R-H..	1	5	1	5	0	0	0	5	5	178
PL	18	2	R-H..	1	5	1	5	0	0	0	5	5	178
PL	18	2	R-H..	1	5	1	5	0	0	0	5	5	178
PL	18	2	R-H..	1	5	1	5	0	0	0	5	5	178
PL	18	2	R-H..	1	5	1	5	0	0	0	5	5	178
PL	18	2	R-H..	1	5	1	5	0	0	0	5	5	178
PL	18	2	R-H..	1	5	1	5	0	0	0	5	5	625
PL	18	2	R-H..	1	5	1	5	0	0	0	5	5	625
PL	18	2	R-H..	1	5	1	5	0	0	0	5	5	625
PL	18	2	R-H..	1	5	1	5	0	0	0	5	5	625
PL	18	2	H-R..	5	5	1	5	0	0	0	5	5	852
PL	18	2	R-H..	1	5	1	5	0	0	0	5	5	853
PL	18	2	R-H..	1	5	1	5	0	0	0	5	5	853
PL	18	2	R-H..	1	5	1	5	0	0	0	5	5	853
PL	18	2	R-H..	1	5	1	5	0	0	0	5	5	853
PL	18	2	R-H..	1	5	1	5	0	0	0	5	5	853
PL	18	2	R-H..	1	5	1	5	0	0	0	5	5	853
PL	18	1	R-H..	1	5	1	5	0	0	0	5	5	178
PL	18	1	R-H..	1	5	1	5	0	0	0	5	5	178
PL	18	1	R-H..	1	5	1	5	0	0	0	5	5	178
PL	18	1	R-H..	1	5	1	5	0	0	0	5	5	178
PL	18	1	R-H..	1	5	1	5	0	0	0	5	5	178
PL	18	1	R-H..	1	5	1	5	0	0	0	5	5	178
PL	18	1	R-H..	1	5	1	5	0	0	0	5	5	178
PL	18	1	R-H..	1	5	1	5	0	0	0	5	5	178
PL	18	1	R-H..	1	5	1	5	0	0	0	5	5	178
PL	18	1	R-H..	1	5	1	5	0	0	0	5	5	178
PL	18	1	R-H..	1	5	1	5	0	0	0	5	5	178
PL	18	1	R-H..	1	5	1	5	0	0	0	5	5	178
PL	18	1	R-H..	1	5	1	5	0	0	0	5	5	178
PL	18	1	R-H..	1	5	1	5	0	0	0	5	5	178
PL	18	1	R-H..	1	5	1	5	0	0	0	5	5	178
PL	18	1	R-H..	1	5	1	5	0	0	0	5	5	625
PL	18	1	R-H..	1	5	1	5	0	0	0	5	5	625
PL	18	1	R-H..	1	5	1	5	0	0	0	5	5	625
PL	18	1	R-H..	1	5	1	5	0	0	0	5	5	625
PL	18	1	R-H..	1	5	1	5	0	0	0	5	5	625
PL	18	1	R-H..	1	5	1	5	0	0	0	5	5	625
PL	18	1	H-R..	5	5	1	5	0	0	0	5	5	852
PL	18	1	R-H..	1	5	1	5	0	0	0	5	5	853
PL	18	1	R-H..	1	5	1	5	0	0	0	5	5	853
PL	18	1	R-H..	1	5	1	5	0	0	0	5	5	853
PL	18	1	R-H..	1	5	1	5	0	0	0	5	5	853
PT	19	2	H-R..	5	5	1	5	5	0	0	5	5	178
PT	19	2	H-R..	5	5	1	5	5	0	0	5	5	852
PT	19	2	H-R..	5	5	1	5	5	0	0	5	5	852
PT	19	2	H-R..	5	5	1	5	5	0	0	5	5	852
PT	19	2	H-R..	5	5	1	5	5	0	0	5	5	852
PT	19	2	H-R..	5	5	1	5	5	0	0	5	5	852
PT	19	2	H-R..	5	5	1	5	5	0	0	5	5	852
PT	19	2	H-R..	5	5	1	5	5	0	0	5	5	852
PT	19	2	H-R..	5	5	1	5	5	0	0	5	5	852
PT	19	2	H-R..	5	5	1	5	5	0	0	5	5	852
PT	19	2	H-R..	5	5	1	5	5	0	0	5	5	853
PT	19	2	H-R..	5	5	1	5	5	0	0	5	5	853
PT	19	2	H-R..	5	5	1	5	5	0	0	5	5	853
PT	19	2	H-R..	5	5	1	5	5	0	0	5	5	853
PT	19	2	H-R..	5	5	1	5	5	0	0	5	5	853
PT	19	2	H-R..	5	5	1	5	5	0	0	5	5	853
PT	19	2	H-R..	5	5	1	5	5	0	0	5	5	853
PT	19	2	H-R..	5	5	1	5	5	0	0	5	5	853
PT	19	2	H-R..	5	5	1	5	5	0	0	5	5	853
PT	19	2	H-R..	5	5	1	5	5	0	0	5	5	853
PT	19	1	H-R..	5	5	1	5	5	0	0	5	5	178
PT	19	1	H-R..	5	5	1	5	5	0	0	5	5	852
PT	19	1	H-R..	5	5	1	5	5	0	0	5	5	852
PT	19	1	H-R..	5	5	1	5	5	0	0	5	5	852
PT	19	1	H-R..	5	5	1	5	5	0	0	5	5	852
PT	19	1	H-R..	5	5	1	5	5	0	0	5	5	852
PT	19	1	H-R..	5	5	1	5	5	0	0	5	5	852
PT	19	1	H-R..	5	5	1	5	5	0	0	5	5	852
PT	19	1	H-R..	5	5	1	5	5	0	0	5	5	852
PT	19	1	H-R..	5	5	1	5	5	0	0	5	5	852
PT	19	1	H-R..	5	5	1	5	5	0	0	5	5	852
PT	19	1	H-R..	5	5	1	5	5	0	0	5	5	853
PT	19	1	H-R..	5	5	1	5	5	0	0	5	5	853
PT	19	1	H-R..	5	5	1	5	5	0	0	5	5	853
PT	19	1	H-R..	5	5	1	5	5	0	0	5	5	853
PT	19	1	H-R..	5	5	1	5	5	0	0	5	5	853
PT	19	1	H-R..	5	5	1	5	5	0	0	5	5	853
PT	19	1	H-R..	5	5	1	5	5	0	0	5	5	853
PT	19	1	H-R..	5	5	1	5	5	0	0	5	5	853
PT	19	1	H-R..	5	5	1	5	5	0	0	5	5	853
RO	20	2	H-R..	5	5	1	5	5	0	0	5	5	625
RO	20	2	H-R..	5	5	1	5	5	0	0	5	5	852
RO	20	2	H-R..	5	5	1	5	5	0	0	5	5	852
RO	20	2	H-R..	5	5	1	5	5	0	0	5	5	852
RO	20	2	H-R..	5	5	1	5	5	0	0	5	5	852
RO	20	2	H-R..	5	5	1	5	5	0	0	5	5	852
RO	20	2	H-R..	5	5	1	5	5	0	0	5	5	852
RO	20	2	H-R..	5	5	1	5	5	0	0	5	5	852
RO	20	2	H-R..	5	5	1	5	5	0	0	5	5	852
RO	20	2	H-R..	5	5	1	5	5	0	0	5	5	852
RO	20	2	H-R..	5	5	1	5	5	0	0	5	5	852
RO	20	2	H-R..	5	5	1	5	5	0	0	5	5	852
RO	20	2	H-R..	5	5	1	5	5	0	0	5	5	853
RO	20	2	H-R..	5	5	1	5	5	0	0	5	5	853
RO	20	2	H-R..	5	5	1	5	5	0	0	5	5	853
RO	20	2	H-R..	5	5	1	5	5	0	0	5	5	853
RO	20	2	H-R..	5	5	1	5	5	0	0	5	5	853
RO	20	2	H-R..	5	5	1	5	5	0	0	5	5	853
RO	20	2	R-H..	1	5	1	5	5	0	0	5	5	853
RO	20	1	H-R..	5	5	1	5	5	0	0	5	5	625
RO	20	1	H-R..	5	5	1	5	5	0	0	5	5	852
RO	20	1	H-R..	5	5	1	5	5	0	0	5	5	852
RO	20	1	H-R..	5	5	1	5	5	0	0	5	5	852
RO	20	1	H-R..	5	5	1	5	5	0	0	5	5	852
RO	20	1	H-R..	5	5	1	5	5	0	0	5	5	852
RO	20	1	H-R..	5	5	1	5	5	0	0	5	5	852
RO	20	1	H-R..	5	5	1	5	5	0	0	5	5	852
RO	20	1	H-R..	5	5	1	5	5	0	0	5	5	852
RO	20	1	H-R..	5	5	1	5	5	0	0	5	5	852
RO	20	1	H-R..	5	5	1	5	5	0	0	5	5	852
RO	20	1	H-R..	5	5	1	5	5	0	0	5	5	852
RO	20	1	H-R..	5	5	1	5	5	0	0	5	5	852
RO	20	1	H-R..	5	5	1	5	5	0	0	5	5	853
RO	20	1	H-R..	5	5	1	5	5	0	0	5	5	853
RO	20	1	H-R..	5	5	1	5	5	0	0	5	5	853
RO	20	1	H-R..	5	5	1	5	5	0	0	5	5	853
RO	20	1	H-R..	5	5	1	5	5	0	0	5	5	853
RO	20	1	H-R..	5	5	1	5	5	0	0	5	5	853
RO	20	1	H-R..	5	5	1	5	5	0	0	5	5	853
RO	20	1	H-R..	5	5	1	5	5	0	0	5	5	853
RO	20	1	H-R..	5	5	1	5	5	0	0	5	5	853
RO	20	1	H-R..	5	5	1	5	5	0	0	5	5	853
SK	21	2	R-H..	1	5	1	5	0	0	0	5	5	178
SK	21	2	H-R..	5	5	1	4	0	0	0	4	4	178
SK	21	2	H-R..	5	5	1	2	0	0	0	2	2	852
SK	21	2	R-H..	1	5	1	2	0	0	0	2	2	853
SK	21	1	H-R..	5	5	1	4	0	0	0	4	4	178
SK	21	1	H-R..	5	5	1	2	0	0	0	2	2	852
SL	22	2	H-RF.	2	5	1	5	0	0	0	5	5	178
SL	22	2	H-RF.	2	5	1	5	0	0	0	5	5	178
SL	22	2	H-RF.	2	5	1	5	0	0	0	5	5	178
SL	22	2	H-R..	5	5	1	5	0	0	0	5	5	625
SL	22	2	H-R..	5	5	1	5	0	0	0	5	5	852
SL	22	2	H-R..	5	5	1	5	0	0	0	5	5	852
SL	22	2	H-R..	5	5	1	5	0	0	0	5	5	852
SL	22	2	H-R..	5	5	1	5	0	0	0	5	5	852
SL	22	2	H-R..	5	5	1	5	0	0	0	5	5	852
SL	22	2	H-R..	5	5	1	5	0	0	0	5	5	852
SL	22	2	H-R..	5	5	1	5	0	0	0	5	5	852
SL	22	2	H-R..	5	5	1	5	0	0	0	5	5	852
SL	22	2	H-R..	5	5	1	5	0	0	0	5	5	852
SL	22	2	H-R..	5	5	1	5	0	0	0	5	5	852
SL	22	2	H-R..	5	5	1	5	0	0	0	5	5	852
SL	22	2	H-R..	5	5	1	5	0	0	0	5	5	852
SL	22	2	H-R..	5	5	1	5	0	0	0	5	5	852
SL	22	2	H-R..	5	5	1	5	0	0	0	5	5	853
SL	22	2	R-H..	1	5	1	5	0	0	0	5	5	853
SL	22	2	R-H..	1	5	1	5	0	0	0	5	5	853
SL	22	2	R-H..	1	5	1	5	0	0	0	5	5	853
SL	22	2	R-H..	1	5	1	5	0	0	0	5	5	853
SL	22	2	R-H..	1	5	1	5	0	0	0	5	5	853
SL	22	2	R-H..	1	5	1	5	0	0	0	5	5	853
SL	22	2	R-H..	1	5	1	5	0	0	0	5	5	853
SL	22	1	H-RF.	2	5	1	5	0	0	0	5	5	178
SL	22	1	H-RF.	2	5	1	5	0	0	0	5	5	178
SL	22	1	H-RF.	2	5	1	5	0	0	0	5	5	178
SL	22	1	H-R..	5	5	1	5	0	0	0	5	5	852
SL	22	1	H-R..	5	5	1	5	0	0	0	5	5	852
SL	22	1	H-R..	5	5	1	5	0	0	0	5	5	852
SL	22	1	H-R..	5	5	1	5	0	0	0	5	5	852
SL	22	1	H-R..	5	5	1	5	0	0	0	5	5	852
SL	22	1	H-R..	5	5	1	5	0	0	0	5	5	852
SL	22	1	H-R..	5	5	1	5	0	0	0	5	5	852
SL	22	1	H-R..	5	5	1	5	0	0	0	5	5	852
SL	22	1	H-R..	5	5	1	5	0	0	0	5	5	852
SL	22	1	H-R..	5	5	1	5	0	0	0	5	5	852
SL	22	1	H-R..	5	5	1	5	0	0	0	5	5	852
SL	22	1	H-R..	5	5	1	5	0	0	0	5	5	852
SL	22	1	H-R..	5	5	1	5	0	0	0	5	5	852
SL	22	1	H-R..	5	5	1	5	0	0	0	5	5	852
SL	22	1	H-R..	5	5	1	5	0	0	0	5	5	852
SL	22	1	H-R..	5	5	1	5	0	0	0	5	5	853
SL	22	1	H-R..	5	5	1	5	0	0	0	5	5	853
SL	22	1	H-R..	5	5	1	5	0	0	0	5	5	853
SL	22	1	H-R..	5	5	1	5	0	0	0	5	5	853
SL	22	1	R-H..	1	5	1	5	0	0	0	5	5	853
SL	22	1	R-H..	1	5	1	5	0	0	0	5	5	853
SL	22	1	R-H..	1	5	1	5	0	0	0	5	5	853
SL	22	1	R-H..	1	5	1	5	0	0	0	5	5	853
SL	22	1	R-H..	1	5	1	5	0	0	0	5	5	853
SL	22	1	R-H..	1	5	1	5	0	0	0	5	5	853
SL	22	1	R-H..	1	5	1	5	0	0	0	5	5	853
SL	22	1	R-H..	1	5	1	5	0	0	0	5	5	853
SL	22	1	R-H..	1	5	1	5	0	0	0	5	5	853
FI	23	2	R-H..	1	5	1	5	0	0	0	5	5	178
FI	23	2	R-H..	1	5	1	5	0	0	0	5	5	852
FI	23	2	R-H..	1	5	1	5	0	0	0	5	5	853
FI	23	2	R-H..	1	5	1	5	0	0	0	5	5	853
FI	23	2	R-H..	1	5	1	5	0	0	0	5	5	853
FI	23	1	R-H..	1	5	1	5	0	0	0	5	5	852
FI	23	1	R-H..	1	5	1	5	0	0	0	5	5	853
FI	23	1	R-H..	1	5	1	5	0	0	0	5	5	853
FI	23	1	R-H..	1	5	1	5	0	0	0	5	5	853
FI	23	3	R-H..	1	5	1	4	0	0	0	4	4	1381
FI	23	3	R-H..	1	5	1	4	0	0	0	4	4	1381
SV	24	2	H-R..	5	5	1	1	1	0	0	1	1	852
SV	24	2	R-H..	1	5	1	4	4	0	0	4	4	852
SV	24	2	H-R..	5	5	1	1	1	0	0	1	1	853
SV	24	1	R-H..	1	5	1	4	4	0	0	4	4	852
SV	24	1	H-R..	5	5	1	1	2	0	0	1.5	1.5	853

## Sheet: AU_EX_OLD
EUmember	Language	Version	T1a	T2a	T3a	T4a	T5a	T1	T2	T3	T4	T5	Sum	SumA
BG	1	1	5				5	2				2	4	10
CS	2	1					19					19	19	19
ES	3	1			8		3			8		1	9	11
DA	4	1	4				25	4				21	25	29
DE	5	1	3					3					3	3
ET	6	1	17				3	17				3	20	20
EL	7	1		24		14	1		24		14	1	39	39
FR	9	1					10					10	10	10
HR	11	1	16					16					16	16
IT	12	1					13					13	13	13
LV	13	1	2				4					4	4	6
LT	14	1	31	14			3	31	14			3	48	48
HU	15	1	13				1	10					10	14
MT	16	1	1				4						0	5
NL	17	1	1				9	1				9	10	10
PL	18	1	25				1	25				1	26	26
PT	19	1					20					20	20	20
RO	20	1					23					23	23	23
SK	21	1					2					1	1	2
SL	22	1	9	3			19	9	3			19	31	31
FI	23	1	4					4					4	4
SV	24	1	1				1	1					1	2

## Sheet: AU_EX_New
EUmember	Language	Version	T1a	T2a	T3a	T4a	T5a	T1	T2	T3	T4	T5	Sum	SumA
BG	1	2					3					2	2	3
CS	2	2					15					15	15	15
ES	3	2			13		1			13			13	14
DA	4	2	3				17	3				17	20	20
DE	5	2	4					4					4	4
ET	6	2	5					5					5	5
EL	7	2		23		13			23		13		36	36
FR	9	2	1				5	1				5	6	6
HR	11	2	15				1	15				1	16	16
IT	12	2					14					14	14	14
LV	13	2	2				4					4	4	6
LT	14	2	13	11			1	13	11			1	25	25
HU	15	2	12				4	7					7	16
MT	16	2	1				3						0	4
NL	17	2	1				8	1				8	9	9
PL	18	2	18				1	18				1	19	19
PT	19	2					20					20	20	20
RO	20	2	1				18	1				18	19	19
SK	21	2	2				2	1				1	2	4
SL	22	2	7	3			15	7	3			15	25	25
FI	23	2	5					5					5	5
SV	24	2	1				2	1					1	3

## Sheet: AU_EX_Single
EUmember	Language	Version	T1a	T2a	T3a	T4a	T5a	T1	T2	T3	T4	T5
DE	5	3	2					2
ET	6	3	1					1
EL	7	3				2					2
HU	15	3	1					0
FI	23	3	2					2

## Sheet: All together
EUmember	Language	Version	T1a	T2a	T3a	T4a	T5a	T1	T2	T3	T4	T5	Sum	SumA
BG	1	1	5	0	0	0	5	2	0	0	0	2	4	10
CS	2	1	0	0	0	0	19	0	0	0	0	19	19	19
ES	3	1	0	0	8	0	3	0	0	8	0	1	9	11
DA	4	1	4	0	0	0	25	4	0	0	0	21	25	29
DE	5	1	3	0	0	0	0	3	0	0	0	0	3	3
ET	6	1	17	0	0	0	3	17	0	0	0	3	20	20
EL	7	1	0	24	0	14	1	0	24	0	14	1	39	39
FR	9	1	0	0	0	0	10	0	0	0	0	10	10	10
HR	11	1	16	0	0	0	0	16	0	0	0	0	16	16
IT	12	1	0	0	0	0	13	0	0	0	0	13	13	13
LV	13	1	2	0	0	0	4	0	0	0	0	4	4	6
LT	14	1	31	14	0	0	3	31	14	0	0	3	48	48
HU	15	1	13	0	0	0	1	10	0	0	0	0	10	14
MT	16	1	1	0	0	0	4	0	0	0	0	0	0	5
NL	17	1	1	0	0	0	9	1	0	0	0	9	10	10
PL	18	1	25	0	0	0	1	25	0	0	0	1	26	26
PT	19	1	0	0	0	0	20	0	0	0	0	20	20	20
RO	20	1	0	0	0	0	23	0	0	0	0	23	23	23
SK	21	1	0	0	0	0	2	0	0	0	0	1	1	2
SL	22	1	9	3	0	0	19	9	3	0	0	19	31	31
FI	23	1	4	0	0	0	0	4	0	0	0	0	4	4
SV	24	1	1	0	0	0	1	1	0	0	0	0	1	2
BG	1	2	0	0	0	0	3	0	0	0	0	2	2	3
CS	2	2	0	0	0	0	15	0	0	0	0	15	15	15
ES	3	2	0	0	13	0	1	0	0	13	0	0	13	14
DA	4	2	3	0	0	0	17	3	0	0	0	17	20	20
DE	5	2	4	0	0	0	0	4	0	0	0	0	4	4
ET	6	2	5	0	0	0	0	5	0	0	0	0	5	5
EL	7	2	0	23	0	13	0	0	23	0	13	0	36	36
FR	9	2	1	0	0	0	5	1	0	0	0	5	6	6
HR	11	2	15	0	0	0	1	15	0	0	0	1	16	16
IT	12	2	0	0	0	0	14	0	0	0	0	14	14	14
LV	13	2	2	0	0	0	4	0	0	0	0	4	4	6
LT	14	2	13	11	0	0	1	13	11	0	0	1	25	25
HU	15	2	12	0	0	0	4	7	0	0	0	0	7	16
MT	16	2	1	0	0	0	3	0	0	0	0	0	0	4
NL	17	2	1	0	0	0	8	1	0	0	0	8	9	9
PL	18	2	18	0	0	0	1	18	0	0	0	1	19	19
PT	19	2	0	0	0	0	20	0	0	0	0	20	20	20
RO	20	2	1	0	0	0	18	1	0	0	0	18	19	19
SK	21	2	2	0	0	0	2	1	0	0	0	1	2	4
SL	22	2	7	3	0	0	15	7	3	0	0	15	25	25
FI	23	2	5	0	0	0	0	5	0	0	0	0	5	5
SV	24	2	1	0	0	0	2	1	0	0	0	0	1	3
DE	5	3	2	0	0	0	0	2	0	0	0	0	2	2
ET	6	3	1	0	0	0	0	1	0	0	0	0	1	1
EL	7	3	0	0	0	2	0	0	0	0	2	0	2	2
HU	15	3	1	0	0	0	0	0	0	0	0	0	0	1
FI	23	3	2	0	0	0	0	2	0	0	0	0	2	2

## Sheet: Legend
Supplementary Material 5
Tables of collected inconsistencies related to different variables (prepared for figures and
statistical analysis).
Pivot Sheet
The columns were EUmember, Language, Version, Term, TermCode, Authors, Author,
EUFORA1, EUFORA2, EUFORA3, EUFORA4, EUave, EUmed and Regulation.
The table includes all languages (BG, CS, ES, DA, DE, ET, EL, FR, HR, IT, LV, LT, HU, MT, NL,
PL, PT, RO, SK, SL, FI, SV), versions of regulations (old, new, single), Terms (R-H, H-RF, RA-
RD, H-SD, H-R) with codes (see Table 1), scores from authors and experts. EUave is the average
score of experts, EUmed is the median score of experts.
Old regulations (EU) 2002/178, 2004/852, 2004/853, 2017/625, respectively numbered 178, 852,
853, 625
New regulations (EU) 2002/178 from 26/05/2021, 2004/852 from 24/03/2021, 2004/853 from
28/10/2021, 2017/625 from 28/10/2021.
Single Regulation (EU) 1381/2019
Sheet AU_EX_OLD
Inconsistencies are collected for old regulations. Columns show EUmember, Language, Version,
T1a, T2a, T3a, T4a, T5a, T1, T2, T3, T4, T5, Sum, SumA. Codes T1a, T2a, T3a, T4a, T5a, T1, T2,
T3, T4, T5 are explained in Table 1 and represent terms used R-H, H-RF, RA-RD, H-SD, H-R.
Sum is the sum of the number of inconsistencies confirmed and evaluated by the experts. SumA
is the number of inconsistencies evaluated by the authors.
Sheet AU_EX_New
Inconsistencies are collected for the old regulation. The columns show EUmember, Language,
Version, T1a, T2a, T3a, T4a, T5a, T1, T2, T3, T4, T5, Sum, SumA. The explanation is the same as
for the number of inconsistencies for the old regulation.
Sheet AU_EX_Single
The inconsistencies are collected for old regulation. The columns were EUmember, Language,
Version, T1a, T2a, T3a, T4a, T5a, T1, T2, T3, T4, T5, Sum, SumA. The explanation is the same as
for the number of inconsistencies for the old regulation.
All together
The inconsistencies are collected for the old, the new and the single regulation.
The columns were EUmember, Language, Version, T1a, T2a, T3a, T4a, T5a, T1, T2, T3, T4, T5,
Sum, SumA. The explanation is the same as for the number of inconsistencies for old regulation.
